# Supplementary material for: Variant Analysis of the Thymidine Kinase and DNA Polymerase Genes of Herpes Simplex Virus in Korea: Frequency of Acyclovir Resistance Mutations
Source: Viruses. 2023 Aug 9;15(8):1709. doi: 10.3390/v15081709 (PMC10458183; doi:10.3390/v15081709)
Supplement: Supplementary file 1 [file viruses-15-01709-s001.zip]

Archive with 4 entries (4 files):
- HSV1 UL23.xlsx
- HSV1 UL30.xlsx
- HSV2 UL23.xlsx
- HSV2 UL30.xlsx
