# Supplementary material for: Variant Analysis of the Thymidine Kinase and DNA Polymerase Genes of Herpes Simplex Virus in Korea: Frequency of Acyclovir Resistance Mutations
Source: Viruses. 2023 Aug 9;15(8):1709. doi: 10.3390/v15081709 (PMC10458183; doi:10.3390/v15081709)
Supplement: Supplementary file 1 [file viruses-15-01709-s001.zip › HSV1 UL23.xlsx]

## Sheet: Sheet1
	1	2	3	4	5	6	7	8	9	10	11	12	13	14	15	16	17	18	19	20	21	22	23	24	25	26	27	28	29	30	31	32	33	34	35	36	37	38	39	40	41	42	43	44	45	46	47	48	49
NC_001806.2	M	A	S	Y	P	C	H	Q	H	A	S	A	F	D	Q	A	A	R	S	R	G	H	N	N	R	R	T	A	L	R	P	R	R	Q	Q	K	A	T	E	V	R	L	E	Q	K	M	P	T	L
This study HSV1 01/Korea/2017-05-26	.	.	.	.	.	G	.	.	.	.	.	.	.	.	.	.	.	.	.	.	.	.	S	.	.	.	.	.	.	.	.	.	.	.	.	E	.	.	.	.	.	P	.	.	.	.	.	.	.
This study HSV1 02/Korea/2017-06-08	.	.	.	.	.	G	.	.	.	.	.	.	.	.	.	.	.	.	.	.	.	.	S	.	.	.	.	.	.	.	.	.	.	.	.	E	.	.	.	.	.	P	.	.	.	.	.	.	.
This study HSV1 03/Korea/2017-06-14	.	.	.	.	.	V	.	.	.	.	.	.	.	.	.	.	.	.	.	.	.	.	S	.	.	.	.	.	.	.	.	.	.	.	.	E	.	.	.	.	.	P	.	.	.	.	.	.	.
This study HSV1 04/Korea/2017-06-19	.	.	.	.	.	G	.	.	.	.	.	.	.	.	.	.	.	.	.	.	.	.	S	.	.	.	.	.	.	.	.	.	.	.	.	E	.	.	.	.	.	P	.	.	.	.	.	.	.
This study HSV1 05/Korea/2017-06-23	.	.	.	.	.	.	.	.	.	.	.	.	.	.	.	.	.	.	.	.	.	.	S	.	.	.	.	.	.	.	.	.	.	.	.	E	.	.	.	.	.	P	.	.	.	.	.	.	.
This study HSV1 06/Korea/2017-06-30	.	.	.	.	.	.	.	.	.	.	.	.	.	.	.	.	.	.	.	.	.	.	S	.	.	.	.	.	.	.	.	.	.	.	.	E	.	.	.	.	.	.	.	.	.	.	.	.	.
This study HSV1 07/Korea/2017-07-04	.	.	.	.	.	.	.	.	.	.	.	.	.	.	.	.	.	.	.	.	.	.	S	.	.	.	.	.	.	.	.	.	.	.	.	E	.	.	.	.	.	.	.	.	.	.	.	.	.
This study HSV1 08/Korea/2017-07-13	.	.	.	.	.	.	.	.	.	.	.	.	.	.	.	.	.	.	.	.	.	.	S	.	.	.	.	.	.	.	.	.	.	.	.	E	.	.	.	.	.	.	.	.	.	.	.	.	.
This study HSV1 09/Korea/2017-07-21	.	.	.	.	.	.	.	.	.	.	.	.	.	.	.	.	.	.	.	.	.	.	S	.	.	.	.	.	.	.	.	.	.	.	.	E	.	.	.	.	.	.	.	.	.	.	.	.	.
This study HSV1 10/Korea/2017-07-28	.	.	.	.	.	G	.	.	.	.	.	.	.	.	.	.	.	.	.	.	.	.	S	.	.	.	.	.	.	.	.	.	.	.	.	E	.	.	.	.	.	P	.	.	.	.	.	.	.
This study HSV1 11/Korea/2017-07-28	.	.	.	.	.	G	.	.	.	.	.	.	.	.	.	.	.	.	.	.	.	.	S	.	.	.	.	.	.	.	.	.	.	.	.	E	.	.	.	.	.	P	.	.	.	.	.	.	.
This study HSV1 12/Korea/2017-08-09	.	.	.	.	.	.	.	.	.	.	.	.	.	.	.	.	.	.	.	.	.	.	S	.	.	.	.	.	.	.	.	.	.	.	.	E	.	.	.	.	.	.	.	.	.	.	.	.	.
This study HSV1 13/Korea/2017-08-11	.	.	.	.	.	G	.	.	.	.	.	.	.	.	.	.	.	.	.	.	.	.	S	.	.	.	.	.	.	.	.	.	.	.	.	E	.	.	.	.	.	P	.	.	.	.	.	.	.
This study HSV1 14/Korea/2017-08-14	.	.	.	.	.	.	.	.	.	.	.	.	.	.	.	.	.	.	.	.	.	.	S	.	.	.	.	.	.	.	.	.	.	.	.	E	.	.	.	.	.	.	.	.	.	.	.	.	.
This study HSV1 15/Korea/2017-08-16	.	.	.	.	.	G	.	.	.	.	.	.	.	.	.	.	.	.	.	.	.	.	S	.	.	.	.	.	.	.	.	.	.	.	.	E	.	.	.	.	.	P	.	.	.	.	.	.	.
This study HSV1 16/Korea/2017-08-16	.	.	.	.	.	G	.	.	.	.	.	.	.	.	.	.	.	.	.	.	.	.	S	.	.	.	.	.	.	.	.	.	.	.	.	E	.	.	.	.	.	P	.	.	.	.	.	.	.
This study HSV1 17/Korea/2017-08-17	.	.	.	.	.	G	.	.	.	.	.	.	.	.	.	.	.	.	.	.	.	.	S	.	.	.	.	.	.	.	.	.	.	.	.	E	.	.	.	.	.	P	.	.	.	.	.	.	.
This study HSV1 18/Korea/2017-08-17	.	.	.	.	.	G	.	.	.	.	.	.	.	.	.	.	.	.	.	.	.	.	S	.	.	.	.	.	.	.	.	.	.	.	.	E	.	.	.	.	.	P	.	.	.	.	.	.	.
This study HSV1 19/Korea/2017-08-21	.	.	.	.	.	G	.	.	.	.	.	.	.	.	.	.	.	.	.	.	.	.	S	.	.	.	.	.	.	.	.	.	.	.	.	E	.	.	.	.	.	P	.	.	.	.	.	.	.
This study HSV1 20/Korea/2017-10-13	.	.	.	.	.	.	.	.	.	.	.	.	.	.	.	.	.	.	.	.	.	.	S	.	.	.	.	.	.	.	.	.	.	.	.	E	.	.	.	.	.	.	.	.	.	.	.	.	.
This study HSV1 21/Korea/2017-10-16	.	.	.	.	.	G	.	.	.	.	.	.	.	.	.	.	.	.	.	.	.	.	S	.	.	.	.	.	.	.	.	.	.	.	.	E	.	.	.	.	.	P	.	.	.	.	.	.	.
This study HSV1 22/Korea/2017-10-19	.	.	.	.	.	.	.	.	.	.	.	.	.	.	.	.	.	.	.	.	.	.	S	.	.	.	.	.	.	.	.	.	.	.	.	E	.	.	.	.	.	.	.	.	.	.	.	.	.
This study HSV1 23/Korea/2017-10-30	.	.	.	.	.	.	.	.	.	.	.	.	.	.	.	.	.	.	.	.	.	.	S	.	.	.	.	.	.	.	.	.	.	.	.	E	.	.	.	.	.	.	.	.	.	.	.	.	.
This study HSV1 24/Korea/2017-11-02	.	.	.	.	.	G	.	.	.	.	.	.	.	.	.	.	.	.	.	.	.	.	S	.	.	.	.	.	.	.	.	.	.	.	.	E	.	.	.	.	.	P	.	.	.	.	.	.	.
This study HSV1 25/Korea/2017-11-03	.	.	.	.	.	G	.	.	.	.	.	.	.	.	.	.	.	.	.	.	.	.	S	.	.	.	.	.	.	.	.	.	.	P	.	E	.	.	.	.	H	P	.	.	.	.	.	.	.
This study HSV1 26/Korea/2017-11-06	.	.	.	.	.	G	.	.	.	.	.	.	.	.	.	.	.	.	.	.	.	.	S	.	.	.	.	.	.	.	.	.	.	.	.	E	.	.	.	.	.	P	.	.	.	.	.	.	.
This study HSV1 27/Korea/2017-11-07	.	.	.	.	.	G	.	.	.	.	.	.	.	.	.	.	.	.	.	.	.	.	S	.	.	.	.	.	.	.	.	.	.	.	.	E	.	.	.	.	.	P	.	.	.	.	.	.	.
This study HSV1 28/Korea/2017-11-09	.	.	.	H	.	.	.	.	.	.	.	.	.	.	.	.	.	.	.	.	.	.	S	.	.	.	.	.	.	.	.	.	.	.	.	E	.	.	.	.	.	.	.	.	.	.	.	.	.
This study HSV1 29/Korea/2017-11-10	.	.	.	.	.	G	.	.	.	.	.	.	.	.	.	.	.	.	.	.	.	.	S	.	.	.	.	.	.	.	.	.	.	.	.	E	.	.	.	.	.	P	.	.	.	.	.	.	.
This study HSV1 30/Korea/2017-11-15	.	.	.	.	.	G	.	.	.	.	.	.	.	.	.	.	.	.	.	.	.	.	S	.	.	.	.	.	.	.	.	.	.	.	.	E	.	.	.	.	.	P	.	.	.	.	.	.	.
This study HSV1 31/Korea/2017-11-21	.	.	.	.	.	G	.	.	.	.	.	.	.	.	.	.	.	.	.	.	.	.	S	.	.	.	.	.	.	.	.	.	.	.	.	E	.	.	.	.	.	P	.	.	.	.	.	.	.
This study HSV1 32/Korea/2017-11-23	.	.	.	.	.	G	.	.	.	.	.	.	.	.	.	.	.	.	.	.	.	.	S	.	.	.	.	.	.	.	.	.	.	.	.	E	.	.	.	.	.	P	.	.	.	.	.	.	.
This study HSV1 33/Korea/2017-11-25	.	.	.	.	.	G	.	.	.	.	.	.	.	.	.	.	.	.	.	.	.	.	S	.	.	.	.	.	.	.	.	.	.	.	.	E	.	.	.	.	.	P	.	.	.	.	.	.	.
This study HSV1 34/Korea/2017-11-30	.	.	.	.	.	.	.	.	.	.	.	.	.	.	.	.	.	.	.	.	.	.	S	.	.	.	.	.	.	.	.	.	.	.	.	E	.	.	.	.	.	.	.	.	.	.	.	.	.
This study HSV1 35/Korea/2017-11-28	.	.	.	.	.	.	.	.	.	.	.	.	.	.	.	.	.	.	.	.	.	.	S	.	.	.	.	.	.	.	.	.	.	.	.	E	.	.	.	.	.	.	.	.	.	.	.	.	.
This study HSV1 36/Korea/2017-11-29	.	.	.	.	.	G	.	.	.	.	.	.	.	.	.	.	.	.	.	.	.	.	S	.	.	.	.	.	.	.	.	.	.	.	.	E	.	.	.	.	.	P	.	.	.	.	.	.	.
This study HSV1 37/Korea/2017-12-01	.	.	.	.	.	.	.	.	.	.	.	.	.	.	.	.	.	.	.	.	.	.	S	.	.	.	.	.	.	.	.	.	.	.	.	E	.	.	.	.	.	.	.	.	.	.	.	.	.
This study HSV1 38/Korea/2017-12-06	.	.	.	.	.	G	.	.	.	.	.	.	.	.	.	.	.	.	.	.	.	.	S	.	.	.	.	.	.	.	.	.	.	.	.	E	.	.	.	.	.	P	.	.	.	.	.	.	.
This study HSV1 39/Korea/2017-12-08	.	.	.	.	.	G	.	.	.	.	.	.	.	.	.	.	.	.	.	.	.	.	S	.	.	.	.	.	.	.	.	.	.	.	.	E	.	.	.	.	.	P	.	.	.	.	.	.	.
This study HSV1 40/Korea/2017-12-11	.	.	.	.	.	.	.	.	.	.	.	.	.	.	.	.	.	.	.	.	.	.	S	.	.	.	.	.	.	.	.	.	.	.	.	E	.	.	.	.	.	.	.	.	.	.	.	.	.
This study HSV1 41/Korea/2017-12-12	.	.	.	.	.	.	.	.	.	.	.	.	.	.	.	.	.	.	.	.	.	.	S	.	.	.	.	.	.	.	.	.	.	.	.	E	.	.	.	.	.	.	.	.	.	.	.	.	.
This study HSV1 42/Korea/2017-12-18	.	.	.	.	.	G	.	.	.	.	.	.	.	.	.	.	.	.	.	.	.	.	S	.	.	.	.	.	.	.	.	.	.	.	.	E	.	.	.	.	.	P	.	.	.	.	.	.	.
This study HSV1 43/Korea/2017-12-18	.	.	.	.	.	G	.	.	.	.	.	.	.	.	.	.	.	.	.	.	.	.	S	.	.	.	.	.	.	.	.	.	.	.	.	E	.	.	.	.	.	P	.	.	.	.	.	.	.
This study HSV1 44/Korea/2017-12-26	.	.	.	.	.	.	.	.	.	.	.	.	.	.	.	.	.	.	.	.	.	.	S	.	.	.	.	.	.	.	.	.	.	.	.	E	.	.	.	.	.	.	.	.	.	.	.	.	.
This study HSV1 45/Korea/2017-12-27	.	.	.	.	.	.	.	.	.	.	.	.	.	.	.	.	.	.	.	.	.	.	S	.	.	.	.	.	.	.	.	.	.	.	.	E	.	.	.	.	.	.	.	.	.	.	.	.	.
This study HSV1 46/Korea/2018-01-02	.	.	.	.	.	G	.	.	.	.	.	.	.	.	.	.	.	.	.	.	.	.	S	.	.	.	.	.	.	.	.	.	.	.	.	E	.	.	.	.	.	P	.	.	.	.	.	.	.
This study HSV1 47/Korea/2018-01-03	.	.	.	.	.	.	.	.	.	.	.	.	.	.	.	.	.	.	.	.	.	.	S	.	.	.	.	.	.	.	.	.	.	.	.	E	.	.	.	.	.	.	.	.	.	.	.	.	.
This study HSV1 48/Korea/2018-01-06	.	.	.	.	.	.	.	.	.	.	.	.	.	.	.	.	.	.	.	.	.	.	S	.	.	.	.	.	.	.	.	.	.	.	.	E	.	.	.	.	.	.	.	.	.	.	.	.	.
This study HSV1 49/Korea/2018-01-08	.	.	.	.	.	G	.	.	.	.	.	.	.	.	.	.	.	.	.	.	.	.	S	.	.	.	.	.	.	.	.	.	.	.	.	E	.	.	.	.	.	P	.	.	.	.	.	.	.
This study HSV1 50/Korea/2018-01-10	.	.	.	.	.	G	.	.	.	.	.	.	.	.	.	.	.	.	.	.	.	.	S	.	.	.	.	.	.	.	.	.	.	.	.	E	.	.	.	.	.	P	.	.	.	.	.	.	.
This study HSV1 51/Korea/2018-01-10	.	.	.	.	.	G	.	.	.	.	.	.	.	.	.	.	.	.	.	.	.	.	S	.	.	.	.	.	.	.	.	.	.	.	.	E	.	.	.	.	.	P	.	.	.	.	.	.	.
This study HSV1 52/Korea/2018-01-12	.	.	.	.	.	G	.	.	.	.	.	.	.	.	.	.	.	.	.	.	.	.	S	.	.	.	.	.	.	.	.	.	.	.	.	E	.	.	.	.	.	P	.	.	.	.	.	.	.
This study HSV1 53/Korea/2018-01-17	.	.	.	.	.	G	.	.	.	.	.	.	.	.	.	.	.	.	.	.	.	.	S	.	.	.	.	.	.	.	.	.	.	.	.	E	.	.	.	.	.	P	.	.	.	.	.	.	.
This study HSV1 54/Korea/2018-01-16	.	.	.	.	.	.	.	.	.	.	.	.	.	.	.	.	.	.	.	.	.	.	S	.	.	.	.	.	.	.	.	.	.	.	.	E	.	.	.	.	.	.	.	.	.	.	.	.	.
This study HSV1 55/Korea/2018-01-17	.	.	.	.	.	G	.	.	.	.	.	.	.	.	.	.	.	.	.	.	.	.	S	.	.	.	.	.	.	.	.	.	.	.	.	E	.	.	.	.	.	P	.	.	.	.	.	.	.
This study HSV1 56/Korea/2018-01-23	.	.	.	.	.	G	.	.	.	.	.	.	.	.	.	.	.	.	.	.	.	.	S	.	.	.	.	.	.	.	.	.	.	.	.	E	.	.	.	.	.	P	.	.	.	.	.	.	.
This study HSV1 57/Korea/2018-01-27	.	.	.	.	.	G	.	.	.	.	.	.	.	.	.	.	.	.	.	.	.	.	S	.	.	.	.	.	.	.	.	.	.	.	.	E	.	.	.	.	.	P	.	.	.	.	.	.	.
This study HSV1 58/Korea/2018-01-30	.	.	.	.	.	G	.	.	.	.	.	.	.	.	.	.	.	.	.	.	.	.	S	.	.	.	.	.	.	.	.	.	.	.	.	E	.	.	.	.	.	P	.	.	.	.	.	.	.
This study HSV1 59/Korea/2018-02-01	.	.	.	.	.	.	.	.	.	.	.	.	.	.	.	.	.	.	.	.	.	.	S	.	.	.	.	.	.	.	.	.	.	.	.	E	.	.	.	.	.	P	.	.	.	.	.	.	.
This study HSV1 60/Korea/2018-02-05	.	.	.	.	.	G	.	.	.	.	.	.	.	.	.	.	.	.	.	.	.	.	S	.	.	.	.	.	.	.	.	.	.	.	.	E	.	.	.	.	.	.	.	.	.	.	.	.	.
This study HSV1 61/Korea/2018-02-12	.	.	.	.	.	.	.	.	.	.	.	.	.	.	.	.	.	.	.	.	.	.	S	.	.	.	.	.	.	.	.	.	.	.	.	E	.	.	.	.	.	.	.	.	.	.	.	.	.
This study HSV1 62/Korea/2018-02-12	.	.	.	.	.	G	.	.	.	.	.	.	.	.	.	.	.	.	.	.	.	.	S	.	.	.	.	.	.	.	.	.	.	.	.	E	.	.	.	.	.	P	.	.	.	.	.	.	.
This study HSV1 63/Korea/2018-02-13	.	.	.	.	.	G	.	.	.	.	.	.	.	.	.	.	.	.	.	.	.	.	S	.	.	.	.	.	.	.	.	.	.	.	.	E	.	.	.	.	.	P	.	.	.	.	.	.	.
This study HSV1 64/Korea/2018-02-14	.	.	.	.	.	G	.	.	.	.	.	.	.	.	.	.	.	.	.	.	.	.	S	.	.	.	.	.	.	.	.	.	.	.	.	E	.	.	.	.	.	P	.	.	.	.	.	.	.
This study HSV1 65/Korea/2018-02-19	.	.	.	.	.	G	.	.	.	.	.	.	.	.	.	.	.	.	.	.	.	.	S	.	.	.	.	.	.	.	.	.	.	.	.	E	.	.	.	.	.	P	.	.	.	.	.	.	.
This study HSV1 66/Korea/2018-02-20	.	.	.	.	.	.	.	.	.	.	.	.	.	.	.	.	.	.	.	.	.	.	S	.	.	.	.	.	.	.	.	.	.	.	.	E	.	.	.	.	.	.	.	.	.	.	.	.	.
This study HSV1 67/Korea/2018-02-27	.	.	.	.	.	.	.	.	.	.	.	.	.	.	.	.	.	.	.	.	.	.	S	.	.	.	.	.	.	.	.	.	.	.	.	E	.	.	.	.	.	.	.	.	.	.	.	.	.
This study HSV1 68/Korea/2018-02-27	.	.	.	.	.	.	.	.	.	.	.	.	.	.	.	.	.	.	.	.	.	.	.	.	.	.	.	.	.	.	.	.	.	.	.	E	.	.	.	.	.	.	.	.	.	.	.	.	.
This study HSV1 69/Korea/2018-03-03	.	.	.	.	.	G	.	.	.	.	.	.	.	.	.	.	.	.	.	.	.	.	S	.	.	.	.	.	.	.	.	.	.	.	.	E	.	.	.	.	.	P	.	.	.	.	.	.	.
This study HSV1 70/Korea/2018-03-04	.	.	.	.	.	G	.	.	.	.	.	.	.	.	.	.	.	.	.	.	.	.	S	.	.	.	.	.	.	.	.	.	.	.	.	E	.	.	.	.	.	P	.	.	.	.	.	.	.
This study HSV1 71/Korea/2018-03-05	.	.	.	.	.	.	.	.	.	.	.	.	.	.	.	.	.	.	.	.	.	.	S	.	.	.	.	.	.	.	.	.	.	.	.	E	.	.	.	.	.	.	.	.	.	.	.	.	.
This study HSV1 72/Korea/2017-08-19	.	.	.	.	.	G	.	.	.	.	.	.	.	.	.	.	.	.	.	.	.	.	S	.	.	.	.	.	.	.	.	.	.	.	.	E	.	.	.	.	.	P	.	.	.	.	.	.	.
This study HSV1 73/Korea/2017-08-23	.	.	.	.	.	.	.	.	.	.	.	.	.	.	.	.	.	.	.	.	.	.	S	.	.	.	.	.	.	.	.	.	.	.	.	E	.	.	.	.	.	.	.	.	.	.	.	.	.
This study HSV1 74/Korea/2017-09-08	.	.	.	.	.	G	.	.	.	.	.	.	.	.	.	.	.	.	.	.	.	.	S	.	.	.	.	.	.	.	.	.	.	.	.	E	.	.	.	.	.	P	.	.	.	.	.	.	.
This study HSV1 75/Korea/2017-09-12	.	.	.	.	.	G	.	.	.	.	.	.	.	.	.	.	.	.	.	.	.	.	S	.	.	.	.	.	.	.	.	.	.	.	.	E	.	.	.	.	.	P	.	.	.	.	.	.	.
This study HSV1 76/Korea/2017-09-13	.	.	.	.	.	.	.	.	.	.	.	.	.	.	.	.	.	.	.	.	.	.	S	.	.	.	.	.	.	.	.	.	.	.	.	E	.	.	.	.	.	.	.	.	.	.	.	.	.
This study HSV1 77/Korea/2017-09-14	.	.	.	.	.	.	.	.	.	.	.	.	.	.	.	.	.	.	.	.	.	.	S	.	.	.	.	.	.	.	.	.	.	.	.	E	.	.	.	.	.	.	.	.	.	.	.	.	.
This study HSV1 78/Korea/2017-09-15	.	.	.	.	.	.	.	.	.	.	.	.	.	.	.	.	.	.	.	.	.	.	S	.	.	.	.	.	.	.	.	.	.	.	.	E	.	.	.	.	.	P	.	.	.	.	.	.	.
This study HSV1 79/Korea/2017-09-20	.	.	.	.	.	G	.	.	.	.	.	.	.	.	.	.	.	.	.	.	.	.	S	.	.	.	.	.	.	.	.	.	.	.	.	E	.	.	.	.	.	P	.	.	.	.	.	.	.
This study HSV1 80/Korea/2017-09-25	.	.	.	.	.	G	.	.	.	.	.	.	.	.	.	.	.	.	.	.	.	.	S	.	.	.	.	.	.	.	.	.	.	.	.	E	.	.	.	.	.	P	.	.	.	.	.	.	.
This study HSV1 81/Korea/2017-10-10	.	.	.	.	.	G	.	.	.	.	.	.	.	.	.	.	.	.	.	.	.	.	S	.	.	.	.	.	.	.	.	.	.	.	.	E	.	.	.	.	.	P	.	.	.	.	.	.	.
[truncated: 328 more columns]
