# Supplementary material for: Variant Analysis of the Thymidine Kinase and DNA Polymerase Genes of Herpes Simplex Virus in Korea: Frequency of Acyclovir Resistance Mutations
Source: Viruses. 2023 Aug 9;15(8):1709. doi: 10.3390/v15081709 (PMC10458183; doi:10.3390/v15081709)
Supplement: Supplementary file 1 [file viruses-15-01709-s001.zip › HSV2 UL30.xlsx]

## Sheet: Sequence Data
	1	2	3	4	5	6	7	8	9	10	11	12	13	14	15	16	17	18	19	20	21	22	23	24	25	26	27	28	29	30	31	32	33	34	35	36	37	38	39	40	41	42	43	44	45	46	47	48	49
NC 001798.2	M	F	C	A	A	G	G	P	A	S	P	G	G	K	P	A	A	R	A	A	S	G	F	F	A	P	H	N	P	R	G	A	T	Q	T	A	P	P	P	C	R	R	Q	N	F	Y	N	P	H
This study HSV2 01/Korea/2017-06-13	.	.	.	.	.	.	.	.	T	.	.	.	.	.	S	.	.	.	.	.	.	.	.	.	.	.	.	.	.	.	.	.	.	.	.	.	.	.	.	.	.	.	.	.	.	.	.	.	.
This study HSV2 02/Korea/2017-06-21	.	.	.	.	.	.	.	.	T	.	.	.	.	.	S	.	.	.	.	.	.	.	.	.	.	.	.	.	.	.	.	.	.	.	.	.	.	.	.	.	.	.	.	.	.	.	.	.	.
This study HSV2 03/Korea/2017-06-23	.	.	.	.	.	.	.	.	T	.	.	.	.	.	S	.	.	.	.	.	.	.	.	.	.	.	.	.	.	.	.	.	.	.	.	.	.	.	.	.	.	.	.	.	.	.	.	.	.
This study HSV2 04/Korea/2017-07-04	.	.	.	.	.	.	.	.	T	.	.	.	.	.	S	.	.	.	.	.	.	.	.	.	.	.	.	.	.	.	.	.	.	.	.	.	.	.	.	.	.	.	.	.	.	.	.	.	.
This study HSV2 05/Korea/2017-07-17	.	.	.	.	.	.	.	.	T	.	.	.	.	.	S	.	.	.	.	.	.	.	.	.	.	.	.	.	.	.	.	.	.	.	.	.	.	.	.	.	.	.	.	.	.	.	.	.	.
This study HSV2 06/Korea/2017-07-18	.	.	.	.	.	.	.	.	T	.	.	.	.	.	S	.	.	.	.	.	.	.	.	.	.	.	.	.	.	.	.	.	.	.	.	.	.	.	.	.	.	.	.	.	.	.	.	.	.
This study HSV2 07/Korea/2017-07-27	.	.	.	.	.	.	.	.	T	.	.	.	.	.	S	.	.	.	.	.	.	.	.	.	.	.	.	.	.	.	.	.	.	.	.	.	.	.	.	.	.	.	.	.	.	.	.	.	.
This study HSV2 08/Korea/2017-08-09	.	.	.	.	.	.	.	.	T	.	.	.	.	.	S	.	.	.	.	.	.	.	.	.	.	.	.	.	.	.	.	.	.	.	.	.	.	.	.	.	.	.	.	.	.	.	.	.	.
This study HSV2 09/Korea/2017-08-10	.	.	.	.	.	.	.	.	T	.	.	.	.	.	S	.	.	.	.	.	.	.	.	.	.	.	.	.	.	.	.	.	.	.	.	.	.	.	.	.	.	.	.	.	.	.	.	.	.
This study HSV2 10/Korea/2017-08-17	.	.	.	.	.	.	.	.	.	.	.	.	.	.	S	.	.	.	.	.	.	.	.	.	.	.	.	.	.	.	.	.	.	.	.	.	.	.	.	.	.	.	.	.	.	.	.	.	.
This study HSV2 11/Korea/2017-08-24	.	.	.	.	.	.	.	.	T	.	.	.	.	.	S	.	.	.	.	.	.	.	.	.	.	.	.	.	.	.	.	.	.	.	.	.	.	.	.	.	.	.	.	.	.	.	.	.	.
This study HSV2 12/Korea/2017-08-30	.	.	.	.	.	.	.	.	T	.	.	.	.	.	S	.	.	.	.	.	.	.	.	.	.	.	.	.	.	.	.	.	.	.	.	.	.	.	.	.	.	.	.	.	.	.	.	.	.
This study HSV2 13/Korea/2017-10-10	.	.	.	.	.	.	.	.	.	.	.	.	.	.	S	.	.	.	.	.	.	.	.	.	.	.	.	.	.	.	.	.	.	.	.	.	.	.	.	.	.	.	.	.	.	.	.	.	.
This study HSV2 14/Korea/2017-11-07	.	.	.	.	.	.	.	.	.	.	.	.	.	.	S	.	.	.	.	.	.	.	.	.	.	.	.	.	.	.	.	.	.	.	.	.	.	.	.	.	.	.	.	.	.	.	.	.	.
This study HSV2 15/Korea/2017-11-08	.	.	.	.	.	.	.	.	T	.	.	.	.	.	S	.	.	.	.	.	.	.	.	.	.	.	.	.	.	.	.	.	.	.	.	.	.	.	.	.	.	.	.	.	.	.	.	.	.
This study HSV2 16/Korea/2017-11-09	.	.	.	.	.	.	.	.	T	.	.	.	.	.	S	.	.	.	.	.	.	.	.	.	.	.	.	.	.	.	.	.	.	.	.	.	.	.	.	.	.	.	.	.	.	.	.	.	.
This study HSV2 17/Korea/2017-11-14	.	.	.	.	.	.	.	.	T	.	.	.	.	.	S	.	.	.	.	.	.	.	.	.	.	.	.	.	.	.	.	.	.	.	.	.	.	.	.	.	.	.	.	.	.	.	.	.	.
This study HSV2 18/Korea/2017-11-17	.	.	.	.	.	.	.	.	T	.	.	.	.	.	S	.	.	.	.	.	.	.	.	.	.	.	.	.	.	.	.	.	.	.	.	.	.	.	.	.	.	.	.	.	.	.	.	.	.
This study HSV2 19/Korea/2017-11-22	.	.	.	.	.	.	.	.	T	.	.	.	.	.	S	.	.	.	.	.	.	.	.	.	.	.	.	.	.	.	.	.	.	.	.	.	.	.	.	.	.	.	.	.	.	.	.	.	.
This study HSV2 20/Korea/2017-11-29	.	.	.	.	.	.	.	.	T	.	.	.	.	.	S	.	.	.	.	.	.	.	.	.	.	.	.	.	.	.	.	.	.	.	.	.	.	.	.	.	.	.	.	.	.	.	.	.	.
This study HSV2 21/Korea/2017-12-26	.	.	.	.	.	.	.	.	T	.	.	.	.	.	S	.	.	.	.	.	.	.	.	.	.	.	.	.	.	.	.	.	.	.	.	.	.	.	.	.	.	.	.	.	.	.	.	.	.
This study HSV2 22/Korea/2017-12-26	.	.	.	.	.	.	.	.	T	.	.	.	.	.	S	.	.	.	.	.	.	.	.	.	.	.	.	.	.	.	.	.	.	.	.	.	.	.	.	.	.	.	.	.	.	.	.	.	.
This study HSV2 23/Korea/2018-01-04	.	.	.	.	.	.	.	.	T	.	.	.	.	.	S	.	.	.	.	.	.	.	.	.	.	.	.	.	.	.	.	.	.	.	.	.	.	.	.	.	.	.	.	.	.	.	.	.	.
This study HSV2 24/Korea/2018-01-05	.	.	.	.	.	.	.	.	T	.	.	.	.	.	S	.	.	.	.	.	.	.	.	.	.	.	.	.	.	.	.	.	.	.	.	.	.	.	.	.	.	.	.	.	.	.	.	.	.
This study HSV2 25/Korea/2018-01-17	.	.	.	.	.	.	.	.	T	.	.	.	.	.	S	.	.	.	.	.	.	.	.	.	.	.	.	.	.	.	.	.	.	.	.	.	.	.	.	.	.	.	.	.	.	.	.	.	.
This study HSV2 26/Korea/2018-01-25	.	.	.	.	.	.	.	.	.	.	.	.	.	.	S	.	.	.	.	.	.	.	.	.	.	.	.	.	.	.	.	.	.	.	.	.	.	.	.	.	.	.	.	.	.	.	.	.	.
This study HSV2 27/Korea/2018-01-29	.	.	.	.	.	.	.	.	T	.	.	.	.	.	S	.	.	.	.	.	.	.	.	.	.	.	.	.	.	.	.	.	.	.	.	.	.	.	.	.	.	.	.	.	.	.	.	.	.
This study HSV2 28/Korea/2018-01-30	.	.	.	.	.	.	.	.	T	.	.	.	.	.	S	.	.	.	.	.	.	.	.	.	.	.	.	.	.	.	.	.	.	.	.	.	.	.	.	.	.	.	.	.	.	.	.	.	.
This study HSV2 29/Korea/2018-01-30	.	.	.	.	.	.	.	.	T	.	.	.	.	.	S	.	.	.	.	.	.	.	.	.	.	.	.	.	.	.	.	.	.	.	.	.	.	.	.	.	.	.	.	.	.	.	.	.	.
This study HSV2 30/Korea/2018-02-01	.	.	.	.	.	.	.	.	T	.	.	.	.	.	S	.	.	.	.	.	.	.	.	.	.	.	.	.	.	.	.	.	.	.	.	.	.	.	.	.	.	.	.	.	.	.	.	.	.
This study HSV2 31/Korea/2018-02-02	.	.	.	.	.	.	.	.	T	.	.	.	.	.	S	.	.	.	.	.	.	.	.	.	.	.	.	.	.	.	.	.	.	.	.	.	.	.	.	.	.	.	.	.	.	.	.	.	.
This study HSV2 32/Korea/2018-02-03	.	.	.	.	.	.	.	.	T	.	.	.	.	.	S	.	.	.	.	.	.	.	.	.	.	.	.	.	.	.	.	.	.	.	.	.	.	.	.	.	.	.	.	.	.	.	.	.	.
This study HSV2 33/Korea/2018-02-07	.	.	.	.	.	.	.	.	T	.	.	.	.	.	S	.	.	.	.	.	.	.	.	.	.	.	.	.	.	.	.	.	.	.	.	.	.	.	.	.	.	.	.	.	.	.	.	.	.
This study HSV2 34/Korea/2018-02-06	.	.	.	.	.	.	.	.	T	.	.	.	.	.	S	.	.	.	.	.	.	.	.	.	.	.	.	.	.	.	.	.	.	.	.	.	.	.	.	.	.	.	.	.	.	.	.	.	.
This study HSV2 35/Korea/2018-02-19	.	.	.	.	.	.	.	.	T	.	.	.	.	.	S	.	.	.	.	.	.	.	.	.	.	.	.	.	.	.	.	.	.	.	.	.	.	.	.	.	.	.	.	.	.	.	.	.	.
This study HSV2 36/Korea/2018-02-22	.	.	.	.	.	.	.	.	T	.	.	.	.	.	S	.	.	.	.	.	.	.	.	.	.	.	.	.	.	.	.	.	.	.	.	.	.	.	.	.	.	.	.	.	.	.	.	.	.
This study HSV2 37/Korea/2018-03-02	.	.	.	.	.	.	.	.	T	.	.	.	.	.	S	.	.	.	.	.	.	.	.	.	.	.	.	.	.	.	.	.	.	.	.	.	.	.	.	.	.	.	.	.	.	.	.	.	.
This study HSV2 38/Korea/2017-08-28	.	.	.	.	.	.	.	.	T	.	.	.	.	.	S	.	.	.	.	.	.	.	.	.	.	.	.	.	.	.	.	.	.	.	.	.	.	.	.	.	.	.	.	.	.	.	.	.	.
This study HSV2 39/Korea/2017-08-31	.	.	.	.	.	.	.	.	T	.	.	.	.	.	S	.	.	.	.	.	.	.	.	.	.	.	.	.	.	.	.	.	.	.	.	.	.	.	.	.	.	.	.	.	.	.	.	.	.
This study HSV2 40/Korea/2017-09-12	.	.	.	.	.	.	.	.	T	.	.	.	.	.	S	.	.	.	.	.	.	.	.	.	.	.	.	.	.	.	.	.	.	.	.	.	.	.	.	.	.	.	.	.	.	.	.	.	.
This study HSV2 41/Korea/2017-09-16	.	.	.	.	.	.	.	.	T	.	.	.	.	.	S	.	.	.	.	.	.	.	.	.	.	.	.	.	.	.	.	.	.	.	.	.	.	.	.	.	.	.	.	.	.	.	.	.	.
This study HSV2 42/Korea/2017-09-23	.	.	.	.	.	.	.	.	.	.	.	.	.	.	S	.	.	.	.	.	.	.	.	.	.	.	.	.	.	.	.	.	.	.	.	.	.	.	.	.	.	.	.	.	.	.	.	.	.
This study HSV2 43/Korea/2017-10-17	.	.	.	.	.	.	.	.	T	.	.	.	.	.	S	.	.	.	.	.	.	.	.	.	.	.	.	.	.	.	.	.	.	.	.	.	.	.	.	.	.	.	.	.	.	.	.	.	.
This study HSV2 44/Korea/2017-10-20	.	.	.	.	.	.	.	.	T	.	.	.	.	.	S	.	.	.	.	.	.	.	.	.	.	.	.	.	.	.	.	.	.	.	.	.	.	.	.	.	.	.	.	.	.	.	.	.	.
This study HSV2 45/Korea/2017-11-03	.	.	.	.	.	.	.	.	T	.	.	.	.	.	S	.	.	.	.	.	.	.	.	.	.	.	.	.	.	.	.	.	.	.	.	.	.	.	.	.	.	.	.	.	.	.	.	.	.
This study HSV2 46/Korea/2017-11-03	.	.	.	.	.	.	.	.	T	.	.	.	.	.	S	.	.	.	.	.	.	.	.	.	.	.	.	.	.	.	.	.	.	.	.	.	.	.	.	.	.	.	.	.	.	.	.	.	.
This study HSV2 47/Korea/2017-11-07	.	.	.	.	.	.	.	.	T	.	.	.	.	.	S	.	.	.	.	.	.	.	.	.	.	.	.	.	.	.	.	.	.	.	.	.	.	.	.	W	.	.	.	.	.	.	.	.	.
[truncated: 1,192 more columns]
